# Supplementary material for: Universal Human Papillomavirus Typing Assay: Whole-Genome Sequencing following Target Enrichment
Source: J Clin Microbiol. 2017 Feb 22;55(3):811–23. doi: 10.1128/JCM.02132-16 (PMC5328449; doi:10.1128/JCM.02132-16)
Supplement: Supplemental material [file JCM.02132-16_zjm999095377s1.xlsx]

## Sheet: HPV reference sequences
HPV reference sequences used for the design and synthesis of custom RNA bait library
Virus	Genus name	Species name	Genome size (bp)	Reference seq*
HPV1	Mu	Mupapillomavirus 1	7816	HPV1REF
HPV2	Alpha	Alphapapillomavirus 4	7860	HPV2REF
HPV3	Alpha	Alphapapillomavirus 2	7820	HPV3REF
HPV4	Gamma	Gammapapillomavirus 1	7353	HPV4REF
HPV5	Beta	Betapapillomavirus 1	7746	HPV5REF
HPV6	Alpha	Alphapapillomavirus 10	7996	HPV6REF
HPV7	Alpha	Alphapapillomavirus 8	8027	HPV7REF
HPV8	Beta	Betapapillomavirus 1	7654	HPV8REF
HPV9	Beta	Betapapillomavirus 2	7434	HPV9REF
HPV10	Alpha	Alphapapillomavirus 2	7919	HPV10REF
HPV11	Alpha	Alphapapillomavirus 10	7931	HPV11REF
HPV12	Beta	Betapapillomavirus 1	7673	HPV12REF
HPV13	Alpha	Alphapapillomavirus 10	7880	HPV13REF
HPV14	Beta	Betapapillomavirus 1	7713	HPV14REF
HPV15	Beta	Betapapillomavirus 2	7413	HPV15REF
HPV16	Alpha	Alphapapillomavirus 9	7906	HPV16REF
HPV17	Beta	Betapapillomavirus 2	7426	HPV17REF
HPV18	Alpha	Alphapapillomavirus 7	7857	HPV18REF
HPV19	Beta	Betapapillomavirus 1	7685	HPV19REF
HPV20	Beta	Betapapillomavirus 1	7757	HPV20REF
HPV21	Beta	Betapapillomavirus 1	7779	HPV21REF
HPV22	Beta	Betapapillomavirus 2	7368	HPV22REF
HPV23	Beta	Betapapillomavirus 2	7324	HPV23REF
HPV24	Beta	Betapapillomavirus 1	7452	HPV24REF
HPV25	Beta	Betapapillomavirus 1	7713	HPV25REF
HPV26	Alpha	Alphapapillomavirus 5	7855	HPV26REF
HPV27	Alpha	Alphapapillomavirus 4	7823	HPV27REF
HPV28	Alpha	Alphapapillomavirus 2	7959	HPV28REF
HPV29	Alpha	Alphapapillomavirus 2	7916	HPV29REF
HPV30	Alpha	Alphapapillomavirus 6	7852	HPV30REF
HPV31	Alpha	Alphapapillomavirus 9	7912	HPV31REF
HPV32	Alpha	Alphapapillomavirus 1	7961	HPV32REF
HPV33	Alpha	Alphapapillomavirus 9	7909	HPV33REF
HPV34	Alpha	Alphapapillomavirus 11	7723	HPV34REF
HPV35	Alpha	Alphapapillomavirus 9	7879	HPV35REF
HPV36	Beta	Betapapillomavirus 1	7722	HPV36REF
HPV37	Beta	Betapapillomavirus 2	7421	HPV37REF
HPV38	Beta	Betapapillomavirus 2	7400	HPV38REF
HPV39	Alpha	Alphapapillomavirus 7	7833	HPV39REF
HPV40	Alpha	Alphapapillomavirus 8	7909	HPV40REF
HPV41	Nu	Nupapillomavirus 1	7614	HPV41REF
HPV42	Alpha	Alphapapillomavirus 1	7917	HPV42REF
HPV43	Alpha	Alphapapillomavirus 8	7975	HPV43REF
HPV44	Alpha	Alphapapillomavirus 10	7833	HPV44REF
HPV45	Alpha	Alphapapillomavirus 7	7858	HPV45REF
HPV47	Beta	Betapapillomavirus 1	7726	HPV47REF
HPV48	Gamma	Gammapapillomavirus 2	7100	HPV48REF
HPV49	Beta	Betapapillomavirus 3	7560	HPV49REF
HPV50	Gamma	Gammapapillomavirus 3	7184	HPV50REF
HPV51	Alpha	Alphapapillomavirus 5	7808	HPV51REF
HPV52	Alpha	Alphapapillomavirus 9	7942	HPV52REF
HPV53	Alpha	Alphapapillomavirus 6	7859	HPV53REF
HPV54	Alpha	Alphapapillomavirus 13	7759	HPV54REF
HPV56	Alpha	Alphapapillomavirus 6	7845	HPV56REF
HPV57	Alpha	Alphapapillomavirus 4	7861	HPV57REF
HPV58	Alpha	Alphapapillomavirus 9	7824	HPV58REF
HPV59	Alpha	Alphapapillomavirus 7	7896	HPV59REF
HPV60	Gamma	Gammapapillomavirus 4	7313	HPV60REF
HPV61	Alpha	Alphapapillomavirus 3	7989	HPV61REF
HPV62	Alpha	Alphapapillomavirus 3	8092	HPV62REF
HPV63	Mu	Mupapillomavirus 2	7348	HPV63REF
HPV65	Gamma	Gammapapillomavirus 1	7308	HPV65REF
HPV66	Alpha	Alphapapillomavirus 6	7824	HPV66REF
HPV67	Alpha	Alphapapillomavirus 9	7801	HPV67REF
HPV68	Alpha	Alphapapillomavirus 7	7822	HPV68REF
HPV69	Alpha	Alphapapillomavirus 5	7700	HPV69REF
HPV70	Alpha	Alphapapillomavirus 7	7905	HPV70REF
HPV71	Alpha	Alphapapillomavirus 14	8037	HPV71REF
HPV72	Alpha	Alphapapillomavirus 3	7989	HPV72REF
HPV73	Alpha	Alphapapillomavirus 11	7700	HPV73REF
HPV74	Alpha	Alphapapillomavirus 10	7887	HPV74REF
HPV75	Beta	Betapapillomavirus 3	7537	HPV75REF
HPV76	Beta	Betapapillomavirus 3	7549	HPV76REF
HPV77	Alpha	Alphapapillomavirus 2	7887	HPV77REF
HPV78	Alpha	Alphapapillomavirus 2	7830	HPV78REF
HPV80	Beta	Betapapillomavirus 2	7427	HPV80REF
HPV81	Alpha	Alphapapillomavirus 3	8070	HPV81REF
HPV82	Alpha	Alphapapillomavirus 5	7870	HPV82REF
HPV83	Alpha	Alphapapillomavirus 3	8104	HPV83REF
HPV84	Alpha	Alphapapillomavirus 3	7948	HPV84REF
HPV85	Alpha	Alphapapillomavirus 7	7812	HPV85REF
HPV86	Alpha	Alphapapillomavirus 3	7983	HPV86REF
HPV87	Alpha	Alphapapillomavirus 3	7999	HPV87REF
HPV88	Gamma	Gammapapillomavirus 5	7326	HPV88REF
HPV89	Alpha	Alphapapillomavirus 3	8078	HPV89REF
HPV90	Alpha	Alphapapillomavirus 14	8033	HPV90REF
HPV91	Alpha	Alphapapillomavirus 8	7966	HPV91REF
HPV92	Beta	Betapapillomavirus 4	7461	HPV92REF
HPV93	Beta	Betapapillomavirus 1	7450	HPV93REF
HPV94	Alpha	Alphapapillomavirus 2	7881	HPV94REF
HPV95	Gamma	Gammapapillomavirus 1	7337	HPV95REF
HPV96	Beta	Betapapillomavirus 5	7438	HPV96REF
HPV97	Alpha	Alphapapillomavirus 7	7843	HPV97REF
HPV98	Beta	Betapapillomavirus 1	7466	HPV98REF
HPV99	Beta	Betapapillomavirus 1	7698	HPV99REF
HPV100	Beta	Betapapillomavirus 2	7380	HPV100REF
HPV101	Gamma	Gammapapillomavirus 6	7259	HPV101REF
HPV102	Alpha	Alphapapillomavirus 3	8078	HPV102REF
HPV103	Gamma	Gammapapillomavirus 6	7263	HPV103REF
HPV104	Beta	Betapapillomavirus 2	7386	HPV104REF
HPV105	Beta	Betapapillomavirus 1	7667	HPV105REF
HPV106	Alpha	Alphapapillomavirus 14	8035	HPV106REF
HPV107	Beta	Betapapillomavirus 2	7562	HPV107REF
HPV108	Gamma	Gammapapillomavirus 6	7150	HPV108REF
HPV109	Gamma	Gammapapillomavirus 7	7346	HPV109REF
HPV110	Beta	Betapapillomavirus 2	7423	HPV110REF
HPV111	Beta	Betapapillomavirus 2	7386	HPV111REF
HPV112	Gamma	Gammapapillomavirus 8	7227	HPV112REF
HPV113	Beta	Betapapillomavirus 2	7412	HPV113REF
HPV114	Alpha	Alphapapillomavirus 3	8070	HPV114REF
HPV115	Beta	Betapapillomavirus 3	7476	HPV115REF
HPV116	Gamma	Gammapapillomavirus 9	7184	HPV116REF
HPV117	Alpha	Alphapapillomavirus 2	7895	HPV117REF
HPV118	Beta	Betapapillomavirus 1	7597	HPV118REF
HPV119	Gamma	Gammapapillomavirus 8	7251	HPV119REF
HPV120	Beta	Betapapillomavirus 2	7302	HPV120REF
HPV121	Gamma	Gammapapillomavirus 10	7342	HPV121REF
HPV122	Beta	Betapapillomavirus 2	7397	HPV122REF
HPV123	Gamma	Gammapapillomavirus 7	7329	HPV123REF
HPV124	Beta	Betapapillomavirus 1	7489	HPV124REF
HPV125	Alpha	Alphapapillomavirus 2	7809	HPV125REF
HPV126	Gamma	Gammapapillomavirus 11	7326	HPV126REF
HPV127	Gamma	Gammapapillomavirus 12	7181	HPV127REF
HPV128	Gamma	Gammapapillomavirus 13	7529	HPV128REF
HPV129	Gamma	Gammapapillomavirus 9	7219	HPV129REF
HPV130	Gamma	Gammapapillomavirus 10	7388	HPV130REF
HPV131	Gamma	Gammapapillomavirus 14	7182	HPV131REF
HPV132	Gamma	Gammapapillomavirus 12	7125	HPV132REF
HPV133	Gamma	Gammapapillomavirus 10	7358	HPV133REF
HPV134	Gamma	Gammapapillomavirus 7	7309	HPV134REF
HPV135	Gamma	Gammapapillomavirus 15	7293	HPV135REF
HPV136	Gamma	Gammapapillomavirus 11	7319	HPV136REF
HPV137	Gamma	Gammapapillomavirus 16	7236	HPV137REF
HPV138	Gamma	Gammapapillomavirus 7	7353	HPV138REF
HPV139	Gamma	Gammapapillomavirus 7	7360	HPV139REF
HPV140	Gamma	Gammapapillomavirus 11	7341	HPV140REF
HPV141	Gamma	Gammapapillomavirus 11	7384	HPV141REF
HPV142	Gamma	Gammapapillomavirus 10	7374	HPV142REF
HPV143	Beta	Betapapillomavirus 1	7715	HPV143REF
HPV144	Gamma	Gammapapillomavirus 17	7271	HPV144REF
HPV145	Beta	Betapapillomavirus 2	7375	HPV145REF
HPV146	Gamma	Gammapapillomavirus	7265	HPV146REF
HPV147	Gamma	Gammapapillomavirus	7224	HPV147REF
HPV148	Gamma	Gammapapillomavirus 12	7164	HPV148REF
HPV149	Gamma	Gammapapillomavirus 7	7333	HPV149REF
HPV150	Beta	Betapapillomavirus 5	7436	HPV150REF
HPV151	Beta	Betapapillomavirus 2	7386	HPV151REF
HPV152	Beta	Betapapillomavirus 1	7480	HPV152REF
HPV153	Gamma	Gammapapillomavirus 13	7240	HPV153REF
HPV154	Gamma	Gammapapillomavirus 11	7286	HPV154REF
HPV155	Gamma	Gammapapillomavirus 7	7352	HPV155REF
HPV156	Gamma	Gammapapillomavirus 18	7329	HPV156REF
HPV159	Beta	Betapapillomavirus 2	7443	HPV159REF
HPV160	Alpha	Alphapapillomavirus 2	7779	HPV160REF
HPV161	Gamma	Gammapapillomavirus 19	7238	HPV161REF
HPV162	Gamma	Gammapapillomavirus 19	7214	HPV162REF
HPV163	Gamma	Gammapapillomavirus 20	7233	HPV163REF
HPV164	Gamma	Gammapapillomavirus 8	7233	HPV164REF
HPV165	Gamma	Gammapapillomavirus 12	7129	HPV165REF
HPV166	Gamma	Gammapapillomavirus 19	7212	HPV166REF
HPV167	Gamma	Gammapapillomavirus 21	7228	HPV167REF
HPV168	Gamma	Gammapapillomavirus 8	7204	HPV168REF
HPV169	Gamma	Gammapapillomavirus 11	7252	HPV169REF
HPV170	Gamma	Gammapapillomavirus 7	7417	HPV170REF
HPV171	Gamma	Gammapapillomavirus 11	7261	HPV171REF
HPV172	Gamma	Gammapapillomavirus 22	7203	HPV172REF
HPV173	Gamma	Gammapapillomavirus 1	7297	HPV173REF
HPV174	Beta	Betapapillomavirus 2	7359	HPV174REF
HPV175	Gamma	Gammapapillomavirus 23	7226	HPV175REF
HPV178	Gamma	Gammapapillomavirus 24	7314	HPV178REF
HPV179	Gamma	Gammapapillomavirus 15	7228	HPV179REF
HPV180	Gamma	Gammapapillomavirus 10	7356	HPV180REF
HPV184	Gamma	Gammapapillomavirus 25	7324	HPV184REF
HPV197	Gamma	Gammapapillomavirus 24	7278	GenBank-KM085343
HPV-mKC5	Gamma	Gammapapillomavirus	7143	HPV-mKC5nr
HPV-mCG2	Gamma	Gammapapillomavirus	7152	HPV-mCG2nr
HPV-mCG3	Gamma	Gammapapillomavirus	7095	HPV-mCG3nr
HPV-mFD1	Gamma	Gammapapillomavirus	7286	HPV-mFD1nr
HPV-mFD2	Gamma	Gammapapillomavirus	7219	HPV-mFD2nr
HPV-mFi864	Gamma	Gammapapillomavirus	7247	HPV-mFi864nr
HPV-mFS1	Gamma	Gammapapillomavirus	7167	HPV-mFS1nr
HPV-mKN1	Gamma	Gammapapillomavirus	7300	HPV-mKN1nr
HPV-mKN2	Gamma	Gammapapillomavirus	7299	HPV-mKN2nr
HPV-mKN3	Gamma	Gammapapillomavirus	7251	HPV-mKN3nr
HPV-mL55	Gamma	Gammapapillomavirus	7177	HPV-mL55nr
HPV-mSD2	Gamma	Gammapapillomavirus	7300	HPV-mSD2nr
HPV-mCH2	Gamma	Gammapapillomavirus	7190	HPV-mCH2nr
HPV-mRTRX7	Beta	Betapapillomavirus	7731	HPV-mRTRX7nr
HPV82-C1-IS39	Alpha	Alphapapillomavirus 5	7904	Genbank-AF293961
HPV68b	Alpha	Alphapapillomavirus 7	7836	Genbank-FR751039.1
HPV55	Alpha	Alphapapillomavirus 10	7822	Genbank-U31791
* Reference for HPV195, HPV82IS39, 69b and 55 were downdoload from Genbank, all the rest sequences were from PaVE and can be found at:
http://pave.niaid.nih.gov/#explore/reference_genomes/human_genomes
